# Supplementary material for: Sample Preparation for Metabolomic Analysis in Exercise Physiology
Source: Biomolecules. 2024 Dec 7;14(12):1561. doi: 10.3390/biom14121561 (PMC11673972; doi:10.3390/biom14121561)
Supplement: Supplementary file 1 [file biomolecules-14-01561-s001.zip]

Archive with 1 entries (1 files):
- biomolecules-3267445-supplementary.pdf
